# Supplementary material for: Sources of Pre‐ and Postnatal Maternal Energy Allocation to Offspring in a Long‐Lived, Capital Breeder: The Grey Seal (Halichoerus grypus)
Source: Ecol Evol. 2026 Mar 16;16(3):e73224. doi: 10.1002/ece3.73224 (PMC13093573; doi:10.1002/ece3.73224)
Supplement: Supplementary file 1 — Data S1: Supporting Information. [file ECE3-16-e73224-s001.csv]

	MomID	PupSex	Year	MomAge	LactationDuration	WeaningMass	PupBirthMass	PupAge	RMML	Parity	MPPM	PupGrowthRate	TMML	MassTransferEfficieny
1	1	2	1993	19	17	49	22.5	4	0.335788416471376	3	213.357142857143	1.7265306122449	71.6428571428571	0.337387836490528
2	10	2	1993	20	17	59	26.5	3	0.323915900131406	3	217.428571428571	2.32142857142857	70.4285714285714	0.461460446247465
3	100	2	1993	8	19	54	15	3	0.32779552715655	3	223.571428571429	2.4375	73.2857142857143	0.532163742690058
4	100	2	2005	20	16	48.5	29	4	0.359550561797753	3	262.055555555556	1.34188034188034	94.2222222222222	0.185141509433962
5	101	2	1993	8	14	34.5	18	3	0.275409836065574	3	174.285714285714	1.5	48	0.34375
6	102	1	1992	6	18	45	19.5	3	0.368526696105982	3	177.928571428571	1.7	65.5714285714286	0.388888888888889
7	102	1	1995	9	18	55.5	23.5	3	0.395894428152493	3	194.857142857143	2.13333333333333	77.1428571428571	0.414814814814815
8	10271	2	2011	22	19	50	17	3	0.343155893536122	3	210.4	2.0625	72.2	0.457063711911357
9	10283	1	2011	22	17	58	28.5	3	0.410698878343399	3	231.8	2.10714285714286	95.2	0.309873949579832
10	10287	2	2011	22	14	42.5	19.5	3	0.286666666666667	3	233.333333333333	2.09090909090909	66.8888888888889	0.343853820598007
11	10293	1	2011	26	18	44.5	20.5	3	0.400800600450338	3	199.85	1.6	80.1	0.299625468164794
12	103	1	1992	6	18	48	21	3	0.402317880794702	3	172.571428571429	1.8	69.4285714285714	0.388888888888889
13	106	1	1992	6	15	54	26.5	3	0.413188647746244	2	171.142857142857	2.29166666666667	70.7142857142857	0.388888888888889
14	107	2	2005	19	18	54.5	22.5	3	0.392857142857143	3	252	2.13333333333333	99	0.323232323232323
15	108	1	1992	6	15	41.5	18.5	3	0.328054298642534	2	189.428571428571	1.91666666666667	62.1428571428571	0.370114942528736
16	11	2	1993	20	15	49	24.5	3	0.361901332373064	3	198.357142857143	2.04166666666667	71.7857142857143	0.341293532338308
17	111	2	1992	6	14	45	22	3	0.39463955637708	3	154.571428571429	2.09090909090909	61	0.377049180327869
18	112	2	1992	6	15	42	19.5	3	0.434782608695652	2	167.571428571429	1.875	72.8571428571429	0.308823529411765
19	112	2	1999	13	19	45.5	16.5	3	0.44453207150368	3	211.333333333333	1.8125	93.9444444444444	0.30869308101715
20	112	2	2000	14	18	52.5	21.5	3	0.412416851441242	3	202.95	2.06666666666667	83.7	0.37037037037037
21	112	2	2001	15	16	55	25.5	3	0.374866879659212	3	208.666666666667	2.26923076923077	78.2222222222222	0.377130681818182
22	115	2	1992	6	13	37	19	3	0.340084388185654	3	169.285714285714	1.8	57.5714285714286	0.312655086848635
23	115	1	2004	18	17	56.5	27.5	3	0.386758691206544	3	217.333333333333	2.07142857142857	84.0555555555556	0.345009914077991
24	116	1	1992	6	17	48	18	3	0.326923076923077	2	182	2.14285714285714	59.5	0.504201680672269
25	117	2	1992	6	16	41	18	3	0.379613356766257	3	162.571428571429	1.76923076923077	61.7142857142857	0.372685185185185
26	119	1	1992	6	18	41.5	16	3	0.335403726708075	3	161	1.7	54	0.472222222222222
27	119	2	1995	9	16	46	21.5	3	0.38001638001638	3	174.428571428571	1.88461538461538	66.2857142857143	0.369612068965517
28	119	1	2011	25	17	49.5	26	3	0.313157894736842	3	190	1.67857142857143	59.5	0.394957983193277
29	12	2	1999	26	20	56.5	23.5	3	0.470262793914246	3	241	1.94117647058824	113.333333333333	0.291176470588235
30	12	2	2002	29	20	56	20.5	3	0.398860398860399	3	234	2.08823529411765	93.3333333333333	0.380357142857143
31	120	1	1992	6	21	45	16	3	0.383211678832117	1	195.714285714286	1.61111111111111	75	0.386666666666667
32	120	2	1993	7	17	53	22	3	0.417100371747212	2	192.142857142857	2.21428571428571	80.1428571428571	0.38680926916221
33	120	1	1994	8	18	57	23.5	3	0.39225181598063	3	206.5	2.39285714285714	81	0.41358024691358
34	122	2	1992	6	18	35	17	3	0.371134020618557	2	152.428571428571	1.2	56.5714285714286	0.318181818181818
35	124	1	2005	19	16	52	26	3	0.37907576823833	3	236.833333333333	2	89.7777777777778	0.28960396039604
36	125	1	2000	14	16	55	25	2	0.384133611691023	3	199.583333333333	2.4775641025641	76.6666666666667	0.420108695652174
37	126	2	1992	6	14	39.5	18	3	0.368421052631579	2	157.428571428571	1.95454545454545	58	0.370689655172414
38	126	1	1994	8	11	38.5	25	3	0.282300884955752	3	161.428571428571	1.6875	45.5714285714286	0.296238244514107
39	127	2	1992	6	16	41	18	3	0.41343669250646	1	165.857142857143	1.76923076923077	68.5714285714286	0.335416666666667
40	129	1	1992	6	14	49.5	24	2	0.306913996627319	2	169.428571428571	2.47402597402597	52	0.523351648351648
41	129	2	1994	8	17	58.5	23.5	3	0.454245973645681	3	195.142857142857	2.69230769230769	88.6428571428571	0.394842868654311
42	13	1	1993	20	16	61.5	26	3	0.389986824769434	3	216.857142857143	2.73076923076923	84.5714285714286	0.419763513513513
43	132	2	1992	6	17	47	20	3	0.361132966168371	3	181.571428571429	1.92857142857143	65.5714285714286	0.411764705882353
44	132	2	1994	8	18	48.5	20.5	3	0.387931034482759	3	198.857142857143	2	77.1428571428571	0.362962962962963
45	132	1	1995	9	18	52	21	3	0.360372799447705	3	206.928571428571	2.06666666666667	74.5714285714286	0.415708812260536
46	132	2	1999	13	18	53	24	3	0.437647058823529	3	212.5	1.93333333333333	93	0.311827956989247
47	132	2	2001	15	18	54.5	27.5	3	0.432692307692308	3	208	1.8	90	0.3
48	132	2	2002	16	21	54.5	26.5	3	0.422752808988764	3	237.333333333333	1.55555555555556	100.333333333333	0.27906976744186
49	132	2	2004	18	19	55	23	3	0.408315814062135	3	237.833333333333	2	97.1111111111111	0.329519450800915
50	134	1	1992	6	18	50	20.5	3	0.407790143084261	2	179.714285714286	1.96666666666667	73.2857142857143	0.402534113060429
51	135	1	1992	6	15	46.5	18.5	3	0.30379746835443	1	169.285714285714	2.33333333333333	51.4285714285714	0.544444444444445
52	135	2	1994	8	16	50	20.5	3	0.335745296671491	3	197.428571428571	2.45833333333333	66.2857142857143	0.445043103448276
53	139	2	2004	15	21	50.5	22.5	3	0.427480916030534	3	218.333333333333	1.55555555555556	93.3333333333333	0.3
54	14	2	1993	20	17	45.5	19.5	3	0.428323197219809	3	164.428571428571	1.85714285714286	70.4285714285714	0.369168356997972
55	140	2	1993	4	13	36	19.7	3	0.3557582668187	1	125.285714285714	1.63	44.5714285714286	0.365705128205128
56	142	2	1993	4	14	32.5	14.8	3	0.25531914893617	1	164.5	1.60909090909091	42	0.421428571428571
57	145	1	1993	4	15	37.5	17.4	3	0.413416536661466	1	137.357142857143	1.675	56.7857142857143	0.353962264150943
58	145	2	2004	15	17	48	21	3	0.393645665051158	3	206.333333333333	1.92857142857143	81.2222222222222	0.332421340629275
59	146	1	1993	4	12	34.5	21.1	3	0.214689265536723	1	141.6	1.48888888888889	30.4	0.440789473684211
60	147	1	1993	4	16	34	14.2	3	0.352965660770031	1	137.285714285714	1.52307692307692	48.4571428571429	0.408608490566038
61	15	2	1993	20	17	50	22.5	3	0.320963541666667	3	219.428571428571	1.96428571428571	70.4285714285714	0.390466531440162
62	151	1	1993	4	13	27.5	16.4	3	0.269989615784008	1	137.571428571429	1.11	37.1428571428571	0.298846153846154
63	152	2	1993	4	14	35	17	3	0.335376044568245	1	128.214285714286	1.63636363636364	43	0.418604651162791
64	153	1	1993	4	14	27	15.2	3	0.355043227665706	1	123.928571428571	1.07272727272727	44	0.268181818181818
65	156	1	1993	4	12	31.5	18.5	3	0.27972027972028	1	122.571428571429	1.44444444444444	34.2857142857143	0.379166666666667
66	157	1	1994	5	15	37	15.5	3	0.309278350515464	2	152.428571428571	1.95454545454545	47.1428571428571	0.456060606060606
67	159	1	1993	4	16	33.5	16.5	3	0.309831181727905	1	143.857142857143	1.30769230769231	44.5714285714286	0.381410256410256
68	16	2	1993	20	16	55.5	23.7	3	0.333852382435378	3	229.357142857143	2.44615384615385	76.5714285714286	0.415298507462687
69	17	2	1992	19	18	54	22.5	3	0.405405405405405	3	222	2.1	90	0.35
70	17	1	1995	22	19	58	24.5	3	0.387515451174289	3	231.142857142857	2.09375	89.5714285714286	0.374003189792664
71	18	1	1993	20	20	57	22	4	0.421111734980348	3	254.428571428571	1.90672268907563	107.142857142857	0.302533333333333
72	19	2	1993	20	16	48.5	23.2	4	0.372634643377001	3	196.285714285714	1.73626373626374	73.1428571428571	0.30859375
73	2	1	1993	19	14	56	29.6	3	0.275862068965517	3	203	2.4	56	0.471428571428571
74	20	1	1993	20	17	47.5	24.4	3	0.309753483386924	3	199.928571428571	1.65	61.9285714285714	0.373010380622837
75	21	2	1992	19	17	54	24	3	0.366379310344828	3	232	2.14285714285714	85	0.352941176470588
76	22	2	1992	19	16	63	28.5	3	0.380475594493116	3	228.285714285714	2.65384615384615	86.8571428571429	0.397203947368421
77	23	2	1993	20	16	54	24.4	3	0.317670416942422	3	215.857142857143	2.27692307692308	68.5714285714286	0.431666666666667
78	23	2	1999	26	17	52.5	18	1	0.390140246493838	3	213.909090909091	3.30681818181818	83.4545454545455	0.475490196078431
79	23	2	2001	28	17	53	21	3	0.294871794871795	3	221	2.28571428571429	65.1666666666667	0.491048593350384
80	23	2	2002	29	16	51	22.5	3	0.312611012433393	3	225.2	2.19230769230769	70.4	0.404829545454545
81	24	2	1992	19	18	57	23	3	0.371134020618557	3	221.714285714286	2.26666666666667	82.2857142857143	0.413194444444444
82	24	2	1995	22	17	56	25	3	0.379464285714286	3	224	2.21428571428571	85	0.364705882352941
83	24	1	1996	23	18	46.5	20.5	3	0.368715083798883	3	230.142857142857	1.73333333333333	84.8571428571429	0.306397306397306
84	25	2	1992	19	15	54	23	3	0.384615384615385	3	214.5	2.58333333333333	82.5	0.375757575757576
85	2573	2	2001	28	16	36	23.5	3	0.397808680994522	3	197.75	0.961538461538462	78.6666666666667	0.158898305084746
86	26	2	1992	19	20	57.5	22.5	3	0.402951191827469	3	251.714285714286	2.05882352941176	101.428571428571	0.345070422535211
87	2604	1	1996	27	17	55	26	3	0.443478260869565	3	230	2.07142857142857	102	0.284313725490196
88	2675	1	1999	26	17	67	25	2	0.448360857776682	3	225.388888888889	3.22619047619048	101.055555555556	0.446948873007147
89	2675	1	2000	27	21	64	24	3	0.446308724832215	3	248.333333333333	2.22222222222222	110.833333333333	0.360902255639098
90	2675	1	2001	28	19	58	22.5	3	0.451459606245757	3	245.5	2.21875	110.833333333333	0.320300751879699
91	2683	1	1998	25	18	59.5	24	3	0.379182156133829	3	230.571428571429	2.36666666666667	87.4285714285714	0.406045751633987
92	2684	1	2004	31	20	59	22	3	0.403790688092295	3	242.7	2.17647058823529	98	0.377551020408163
93	2691	1	2000	27	18	54	21.5	2	0.378151260504202	3	238	2.34166666666667	90	0.390277777777778
94	2691	1	2006	33	15	32.5	23	3	0.319074333800841	3	237.666666666667	0.791666666666667	75.8333333333333	0.125274725274725
95	2718	2	1996	11	16	57.5	26.5	3	0.331859911594696	3	210.071428571429	2.38461538461538	69.7142857142857	0.444672131147541
96	2718	2	2010	25	19	56	26.5	3	0.415735567970205	3	238.666666666667	1.84375	99.2222222222222	0.297312430011198
97	2721	2	1996	11	17	45.5	21	3	0.347953216374269	3	171	1.75	59.5	0.411764705882353
98	2723	1	1996	10	18	61.5	29.5	3	0.372413793103448	3	217.5	2.13333333333333	81	0.395061728395062
99	2725	2	1996	11	19	47.5	21	3	0.431087030138842	2	184.5625	1.65625	79.5625	0.333071484681854
100	2727	2	1996	11	19	55	19.5	3	0.426121372031662	3	216.571428571429	2.21875	92.2857142857143	0.384674922600619
101	2727	1	2011	26	16	60.5	30.5	3	0.355276907001045	3	212.666666666667	2.30769230769231	75.5555555555556	0.397058823529412
102	2729	1	1996	11	16	50.5	24	3	0.418642681929681	3	174.714285714286	2.03846153846154	73.1428571428571	0.3623046875
103	2732	2	1996	23	18	54	21	3	0.358384744812114	3	254.714285714286	2.2	91.2857142857143	0.36150234741784
104	2734	1	1996	11	18	58.5	27	3	0.537107880642693	3	186.714285714286	2.1	100.285714285714	0.314102564102564
105	2734	1	2005	20	17	58	27.5	3	0.44585448392555	3	197	2.17857142857143	87.8333333333333	0.347248576850095
106	2734	2	2010	25	17	41.5	21	3	0.405128205128205	3	184.166666666667	1.46428571428571	74.6111111111111	0.27475800446761
107	2745	1	1996	11	16	52	27	3	0.386530014641288	3	195.142857142857	1.92307692307692	75.4285714285714	0.331439393939394
108	2747	2	1996	22	19	45.5	22	3	0.292707976720301	3	208.642857142857	1.46875	61.0714285714286	0.384795321637427
109	2747	2	2000	26	19	51	20	2	0.338032896945284	3	229.153846153846	2.05288461538462	77.4615384615385	0.4240317775571
110	2753	1	1996	11	18	51.5	22.5	3	0.403990024937656	3	200.5	1.93333333333333	81	0.358024691358025
111	2755	2	1996	10	16	49	20	3	0.343458890238963	3	205.75	2.23076923076923	70.6666666666667	0.410377358490566
112	2759	2	1996	11	20	48.5	19	3	0.359971202303816	3	231.5	1.73529411764706	83.3333333333333	0.354
113	2763	1	1996	11	16	49.5	19.5	3	0.389926888708367	3	175.857142857143	2.30769230769231	68.5714285714286	0.4375
114	2763	2	2011	26	17	51	26	4	0.401741293532338	3	201	1.61160714285714	80.75	0.279411764705882
115	3	2	1993	19	14	56.5	32	3	0.346865671641791	3	239.285714285714	2.22727272727273	83	0.295180722891566
116	32	1	1992	5	16	54	23.5	3	0.365354330708661	1	181.428571428571	2.34615384615385	66.2857142857143	0.460129310344828
117	32	1	2000	13	16	60.5	27.5	3	0.373795761078998	3	230.666666666667	2.53846153846154	86.2222222222222	0.382731958762887
118	3250	1	2000	30	14	43	21.5	3	0.308690012970169	3	214.166666666667	1.95454545454545	66.1111111111111	0.325210084033613
119	3263	2	1999	14	19	44	18.5	3	0.397697540554683	3	212.333333333333	1.41666666666667	84.4444444444444	0.301973684210526
120	3263	2	2001	16	18	58	23.5	3	0.427586206896552	3	217.5	2.3	93	0.370967741935484
121	3270	2	2004	18	18	61	26.5	3	0.412573673870334	3	254.5	2.3	105	0.328571428571429
122	3271	2	2001	15	21	50	18.5	3	0.441747572815534	3	206	1.75	91	0.346153846153846
123	35	2	2006	19	18	49.5	20	3	0.343593414459556	3	232.833333333333	1.96666666666667	80	0.36875
124	36	1	1992	5	15	44.5	21	3	0.389784946236559	1	159.428571428571	1.95833333333333	62.1428571428571	0.37816091954023
125	36	1	1999	12	20	57	19	1	0.493743659113967	3	211.214285714286	2.55882352941176	104.285714285714	0.417123287671233
126	36	1	2010	23	19	57	23	4	0.43559442212243	3	235.055555555556	1.94444444444444	102.388888888889	0.303852414541508
127	3618	1	1998	24	20	45.5	16.5	2	0.498812351543943	3	210.5	1.82720588235294	105	0.295833333333333
128	3625	2	1999	14	17	39.5	18	3	0.342011834319527	3	211.25	1.53571428571429	72.25	0.29757785467128
129	3625	2	2001	16	19	42	19	3	0.377871148459384	3	198.333333333333	1.4375	74.9444444444444	0.306893995552261
130	3625	1	2010	25	15	38.5	18.5	3	0.260736196319018	3	217.333333333333	1.66666666666667	56.6666666666667	0.352941176470588
131	37	2	1992	5	15	41.5	18	3	0.367180417044424	1	157.571428571429	1.95833333333333	57.8571428571429	0.406172839506173
132	38	2	1992	5	17	47	21	3	0.426421404682274	1	170.857142857143	1.85714285714286	72.8571428571429	0.356862745098039
133	3804	2	1998	13	16	49	23	3	0.318226279752201	3	219.071428571429	2	69.7142857142857	0.372950819672131
134	3806	2	1998	25	19	59.5	24	3	0.366718831507564	3	273.857142857143	2.21875	100.428571428571	0.35348506401138
135	3808	2	1998	25	18	50	25.5	3	0.306256860592755	3	260.285714285714	1.63333333333333	79.7142857142857	0.307347670250896
136	3810	2	1998	25	17	51.5	27	3	0.391	3	214.285714285714	1.75	83.7857142857143	0.292412617220801
137	3812	2	1998	24	16	57	26.5	3	0.438288704216682	3	232.071428571429	2.34615384615385	101.714285714286	0.299859550561798
138	3814	1	1998	28	19	56.5	20.5	3	0.422222222222222	3	231.428571428571	2.25	97.7142857142857	0.368421052631579
139	3817	1	1998	24	20	56.5	19.5	3	0.460358056265985	3	223.428571428571	2.17647058823529	102.857142857143	0.359722222222222
140	3817	1	1999	25	18	55.5	24	3	0.400651465798046	3	204.666666666667	2.1	82	0.384146341463415
141	3817	2	2000	26	18	48	26.5	3	0.382758620689655	3	193.333333333333	1.43333333333333	74	0.290540540540541
142	3817	1	2001	27	19	52.5	23.5	3	0.437834941050375	3	207.333333333333	1.8125	90.7777777777778	0.319461444308446
143	3817	2	2002	28	17	54.5	22.5	3	0.384717784877529	3	208.666666666667	2.28571428571429	80.2777777777778	0.398615916955017
144	3819	2	1998	25	15	44.5	19.5	1	0.266583229036295	3	221.944444444444	2.48148148148148	59.1666666666667	0.503286384976526
145	3821	2	1998	24	15	43	20	3	0.235694479455508	3	264.466666666667	1.91666666666667	62.3333333333333	0.368983957219251
146	3821	1	2006	32	14	44	26	3	0.241273996509599	3	254.666666666667	1.63636363636364	61.4444444444444	0.292947558770344
147	3827	1	1998	24	17	48	22.5	3	0.318621523579202	3	236.285714285714	1.82142857142857	75.2857142857143	0.338709677419355
148	3827	1	2006	32	15	40.5	21.5	3	0.347533632286996	3	223	1.58333333333333	77.5	0.245161290322581
149	3871	2	2003	5	20	33	16	3	0.337032470201397	1	173.785714285714	1	58.5714285714286	0.290243902439024
150	3873	1	2003	5	17	35	16.5	3	0.377777777777778	1	157.5	1.32142857142857	59.5	0.310924369747899
151	39	1	1992	5	15	35.5	16.5	3	0.346260387811634	1	154.714285714286	1.58333333333333	53.5714285714286	0.354666666666667
152	3961	2	2004	6	13	41.5	26	3	0.289978008168395	2	176.833333333333	1.55	51.2777777777778	0.302275189599133
153	3964	2	2003	5	17	24	11	3	0.305174234424498	1	135.285714285714	0.928571428571429	41.2857142857143	0.314878892733564
154	3972	2	1998	25	15	44	18.5	3	0.293012772351615	3	190.142857142857	2.125	55.7142857142857	0.457692307692308
155	3976	2	1998	28	17	44	23	3	0.231842689502062	3	225.214285714286	1.5	52.2142857142857	0.40218878248974
156	3978	1	1998	12	17	56	25	3	0.387188612099644	3	200.714285714286	2.21428571428571	77.7142857142857	0.398897058823529
157	3980	2	1998	12	17	36.5	22	3	0.275675675675676	3	185	1.03571428571429	51	0.284313725490196
158	3980	1	2010	24	20	44	19	3	0.357723577235772	3	205	1.47058823529412	73.3333333333333	0.340909090909091
159	3982	1	1998	24	18	49.5	22	3	0.329057087876844	3	222.714285714286	1.83333333333333	73.2857142857143	0.375243664717349
160	3984	2	1998	28	15	53.5	24	3	0.374241402562374	3	211.857142857143	2.45833333333333	79.2857142857143	0.372072072072072
161	3986	2	1998	24	18	45	20.5	3	0.377952755905512	3	217.714285714286	1.63333333333333	82.2857142857143	0.297743055555556
162	3988	2	1998	25	18	54.5	21	3	0.297520661157025	3	242	2.23333333333333	72	0.465277777777778
163	3990	2	1998	25	16	53	26.5	3	0.335745296671491	3	197.428571428571	2.03846153846154	66.2857142857143	0.399784482758621
164	3994	2	1998	28	17	41	21	3	0.336458333333333	3	205.714285714286	1.42857142857143	69.2142857142857	0.288957688338493
165	3994	1	1999	29	16	45	22.5	3	0.426937738246506	3	196.75	1.73076923076923	84	0.267857142857143
166	3994	2	2001	31	16	38.5	19.5	3	0.337793636633958	3	186.833333333333	1.46153846153846	63.1111111111111	0.301056338028169
167	3997	1	1998	24	15	49.5	26.5	3	0.382978723404255	3	235	1.91666666666667	90	0.255555555555556
168	3999	1	1998	29	16	48.5	21.5	3	0.375500858614768	3	249.571428571429	2.07692307692308	93.7142857142857	0.288109756097561
169	4	1	1993	19	18	57	25	3	0.401894451962111	3	211.142857142857	2.13333333333333	84.8571428571429	0.377104377104377
170	4	2	1995	21	19	42	24	5	0.410949645150389	3	211.357142857143	0.848214285714286	86.8571428571429	0.15625
171	4056	1	2004	6	17	53.5	22.5	3	0.415813424345848	2	195.333333333333	2.21428571428571	81.2222222222222	0.381668946648427
172	4067	2	2005	7	17	41	15.5	3	0.396825396825397	1	178.5	1.7	70.8333333333333	0.36
174	4073	1	2005	7	17	39	18.5	2	0.371310507674144	2	188.222222222222	1.73931623931624	69.8888888888889	0.323529411764706
175	4081	1	2005	7	16	42.5	20	3	0.372891750996627	2	181.166666666667	1.73076923076923	67.5555555555556	0.333059210526316
176	4084	1	2003	5	15	37	19	3	0.333333333333333	1	154.285714285714	1.5	51.4285714285714	0.35
177	4174	1	2003	5	16	36.5	18.5	3	0.374627501064283	1	167.785714285714	1.38461538461538	62.8571428571429	0.286363636363636
178	42	2	1992	5	14	42.5	22	4	0.376409366869037	1	164.714285714286	1.63636363636364	62	0.290322580645161
179	4266	1	1999	13	19	54	24.5	2	0.365384615384615	3	208	1.98557692307692	76	0.418016194331984
180	4317	2	2004	5	16	31	16	4	0.424458104173407	1	171.722222222222	1.02136752136752	72.8888888888889	0.182164634146341
181	4374	2	1999	29	17	53	22.5	3	0.346249379036264	3	223.666666666667	2.17857142857143	77.4444444444444	0.393830703012913
182	4374	1	2001	31	19	50.5	21	3	0.394172494172494	3	238.333333333333	1.84375	93.9444444444444	0.314015375517445
183	4374	2	2003	33	16	47	21.5	3	0.38500506585613	3	219.333333333333	1.96153846153846	84.4444444444444	0.301973684210526
184	4377	1	1999	13	16	50.5	22.5	2	0.397777127815151	3	189.944444444444	2.31196581196581	75.5555555555556	0.397794117647059
185	4377	2	2000	14	17	45	25.5	3	0.347362000609942	3	182.166666666667	1.39285714285714	63.2777777777778	0.308165057067603
186	4377	2	2003	17	18	52.5	25	3	0.4	3	210	1.83333333333333	84	0.327380952380952
187	4388	2	1999	29	21	36.5	14.5	3	0.354651162790698	3	200.666666666667	1.22222222222222	71.1666666666667	0.309133489461358
188	4388	2	2000	30	20	40	18.5	3	0.327868852459016	3	213.5	1.26470588235294	70	0.307142857142857
189	4388	1	2002	32	15	30	16	3	0.261824324324324	3	197.333333333333	1.16666666666667	51.6666666666667	0.270967741935484
190	4391	2	1999	10	15	46	21	3	0.352459016393443	3	203.333333333333	2.08333333333333	71.6666666666667	0.348837209302326
191	4391	2	2000	11	17	49.5	19	3	0.390804597701149	3	222.333333333333	2.17857142857143	86.8888888888889	0.351023017902813
192	4391	1	2001	12	18	54.5	22.5	3	0.401520912547529	3	219.166666666667	2.13333333333333	88	0.363636363636364
193	4391	2	2002	13	16	51	22.5	3	0.337371018393899	3	247.666666666667	2.19230769230769	83.5555555555556	0.341090425531915
194	4393	2	2000	11	18	43	16	3	0.356435643564356	3	202	1.8	72	0.375
195	4393	2	2001	12	18	51.5	21	3	0.381656804733728	3	225.333333333333	2.03333333333333	86	0.354651162790698
196	4393	2	2002	13	18	50.5	18.5	3	0.369747899159664	3	214.2	2.13333333333333	79.2	0.404040404040404
197	44	2	2005	18	20	52.5	23	3	0.511662904439428	3	221.5	1.63888888888889	113.333333333333	0.260294117647059
198	4404	1	1999	13	18	52.5	23.5	3	0.441176470588235	3	192.666666666667	1.61111111111111	85	0.341176470588235
199	4404	2	2000	14	19	53.5	21	3	0.412326388888889	3	192	2.03125	79.1666666666667	0.410526315789474
200	4404	1	2002	16	19	57.5	24	3	0.499308437067773	3	200.833333333333	2.09375	100.277777777778	0.334072022160665
201	4404	1	2003	17	18	59	23	3	0.415675297410777	3	204.142857142857	2.4	84.8571428571429	0.424242424242424
202	4477	1	2004	5	17	30.5	15.5	3	0.295446645811609	1	159.833333333333	1.07142857142857	47.2222222222222	0.317647058823529
203	4477	2	2005	6	17	34.5	15.5	3	0.30319803198032	2	180.666666666667	1.35714285714286	54.7777777777778	0.346855983772819
204	4489	2	1999	13	17	53.5	23	3	0.373410404624277	3	216.25	2.17857142857143	80.75	0.377708978328173
205	4489	2	2001	15	18	63.5	24.5	3	0.395209580838323	3	222.666666666667	2.6	88	0.443181818181818
206	4489	2	2002	16	17	48	18.5	3	0.307429130009775	3	227.333333333333	2.10714285714286	69.8888888888889	0.422098569157393
207	4489	2	2003	17	17	56.5	22	3	0.39717334871647	3	216.6875	2.46428571428571	86.0625	0.400871459694989
208	4489	1	2006	20	16	52.5	23	3	0.344603055346857	3	221.833333333333	2.26923076923077	76.4444444444444	0.385901162790698
209	4491	1	2000	11	17	50	24	3	0.331107401224263	3	199.666666666667	1.85714285714286	66.1111111111111	0.39327731092437
210	4491	2	2001	12	15	51	21.5	3	0.352459016393443	3	203.333333333333	2.45833333333333	71.6666666666667	0.411627906976744
211	4491	2	2002	13	18	51.5	22.5	3	0.35511145272867	3	216.833333333333	1.93333333333333	77	0.376623376623377
212	4491	1	2003	14	23	47	16	3	0.417928528164749	3	235.857142857143	1.55	98.5714285714286	0.314492753623188
213	4530	2	2004	5	16	38	19	3	0.371976123154257	1	176.833333333333	1.46153846153846	65.7777777777778	0.288851351351351
214	4594	1	2004	5	14	50.5	24.5	3	0.404649701539428	1	176.833333333333	2.36363636363636	71.5555555555556	0.363354037267081
215	46	1	1992	5	15	34	17.5	3	0.324553151458137	1	151.857142857143	1.375	49.2857142857143	0.334782608695652
216	46	2	1994	7	15	47.5	22.5	3	0.452328159645233	2	161.071428571429	2.27272727272727	72.8571428571429	0.343137254901961
217	47	2	1992	5	17	42	18.5	3	0.384963768115942	1	157.714285714286	1.67857142857143	60.7142857142857	0.387058823529412
218	4735	2	2001	15	19	46.5	21.5	3	0.334888543286677	3	214.333333333333	1.5625	71.7777777777778	0.348297213622291
219	4735	2	2002	16	16	53.5	28.5	4	0.370860927152318	3	226.5	1.71634615384615	84	0.265625
220	4735	1	2003	17	18	50	21.5	3	0.312605042016807	3	223.125	1.9	69.75	0.408602150537634
221	49	2	1992	5	14	33	17	4	0.349840981372104	2	157.214285714286	1.27922077922078	55	0.255844155844156
222	4904	1	2005	6	16	40	17.5	3	0.318868531018965	2	172.833333333333	1.73076923076923	55.1111111111111	0.408266129032258
223	4914	2	2004	5	17	37	17	3	0.401931401931402	1	166.833333333333	1.42857142857143	67.0555555555556	0.298260149130075
224	4931	1	2005	6	17	43.5	18.5	3	0.371091445427729	2	188.333333333333	1.66666666666667	69.8888888888889	0.357710651828299
225	4940	2	2006	7	16	34	17	3	0.349726775956284	1	162.666666666667	1.30769230769231	56.8888888888889	0.298828125
226	4993	2	2005	6	14	28.5	14.5	3	0.346481051817479	1	143.666666666667	1.27272727272727	49.7777777777778	0.28125
227	5	1	1993	19	15	50.5	23.1	4	0.35335102853351	3	215.285714285714	2.03452380952381	76.0714285714286	0.32093896713615
228	50	1	1992	5	17	36	16	3	0.365514333895447	1	169.428571428571	1.42857142857143	61.9285714285714	0.322952710495963
229	5014	1	2004	5	16	36.5	18.5	3	0.359726295210166	1	170.5	1.38461538461538	61.3333333333333	0.293478260869565
230	502	1	1995	10	14	44	24	3	0.328744939271255	3	176.428571428571	1.81818181818182	58	0.344827586206897
231	5021	1	2004	5	14	27.5	17	3	0.276969018290407	1	148.833333333333	0.954545454545455	41.2222222222222	0.254716981132075
232	503	2	1995	10	15	44.5	21	3	0.318646734854445	3	181.571428571429	1.95833333333333	57.8571428571429	0.406172839506173
233	5040	2	2005	6	16	45	19.5	3	0.28921568627451	1	181.333333333333	1.82142857142857	52.4444444444444	0.486228813559322
234	505	1	1995	10	15	41	22.5	3	0.341880341880342	3	175.5	1.54166666666667	60	0.308333333333333
235	505	1	2000	15	16	52	26	3	0.392347076259768	3	206.166666666667	2	80.8888888888889	0.321428571428571
236	505	2	2002	17	16	33	18.5	4	0.317631224764468	3	185.75	1.00480769230769	59	0.221398305084746
237	505	2	2003	18	17	49	22	3	0.365412799218368	3	204.7	1.92857142857143	74.8	0.36096256684492
238	51	1	1992	5	17	38.5	18	3	0.338559322033898	1	168.571428571429	1.46428571428571	57.0714285714286	0.359198998748436
239	5108	1	2000	14	17	52.5	20.5	2	0.417813605977192	3	195.615384615385	2.46153846153846	81.7307692307692	0.421647058823529
240	5110	1	2000	14	17	49.5	26.5	4	0.422651933701657	3	181	1.48051948051948	76.5	0.270944741532977
241	52	2	1992	5	19	39.5	17.5	3	0.373427672955975	1	181.714285714286	1.375	67.8571428571429	0.324210526315789
242	53	2	1992	5	13	47	24.5	4	0.353819139596137	2	162.714285714286	2	57.5714285714286	0.347394540942928
243	5380	1	2005	5	18	31	18	3	0.323232323232323	1	148.5	0.866666666666667	48	0.270833333333333
244	5386	2	2005	5	16	34.5	15	3	0.326651818856719	1	149.666666666667	1.5	48.8888888888889	0.398863636363636
245	54	2	1992	5	15	36	17.5	3	0.355450236966825	1	150.714285714286	1.54166666666667	53.5714285714286	0.345333333333333
246	54	2	2005	18	16	47.5	22.5	3	0.360842627013631	3	224.166666666667	1.92307692307692	80.8888888888889	0.309065934065934
247	55	2	1992	5	16	36.5	18	3	0.426666666666667	1	150	1.42307692307692	64	0.2890625
248	5568	2	2005	5	15	33	22	4	0.324074074074074	1	162	0.791666666666667	52.5	0.180952380952381
249	5603	1	2005	5	17	34.5	14.5	3	0.350764852365706	1	156.166666666667	1.42857142857143	54.7777777777778	0.365111561866126
250	5681	2	2001	16	16	56	26.5	3	0.382559774964838	3	207.375	2.26923076923077	79.3333333333333	0.371848739495798
251	57	2	1992	5	15	36	19	3	0.345268542199488	1	167.571428571429	1.41666666666667	57.8571428571429	0.293827160493827
252	572	1	1995	10	15	52	25.5	3	0.34965034965035	3	183.857142857143	2.20833333333333	64.2857142857143	0.412222222222222
253	574	2	1995	22	19	53	22	3	0.373493975903614	3	225.285714285714	1.9375	84.1428571428572	0.368421052631579
254	576	1	1995	10	16	47	25	3	0.353625436215587	3	184.214285714286	1.69230769230769	65.1428571428571	0.337719298245614
255	583	2	1995	25	18	38.5	19	3	0.31634446397188	3	203.214285714286	1.3	64.2857142857143	0.303333333333333
256	59	2	1992	5	17	36.5	14.5	3	0.361381753764393	1	161.285714285714	1.57142857142857	58.2857142857143	0.377450980392157
257	6	1	1993	19	17	46	26.7	3	0.348084544253633	3	216.285714285714	1.37857142857143	75.2857142857143	0.256356736242884
258	608	1	2004	18	18	58.5	29.5	3	0.442396313364055	3	217	1.93333333333333	96	0.302083333333333
259	610	1	2011	25	14	26.5	17	3	0.267875125881168	3	165.5	0.863636363636364	44.3333333333333	0.214285714285714
260	6118	2	2002	13	16	48	23.5	3	0.355999168226243	3	200.375	1.88461538461538	71.3333333333333	0.343457943925234
261	6122	2	2002	15	17	53	21.5	3	0.420994959456498	3	190.125	2.25	80.0416666666667	0.393545028630921
262	614	1	2010	24	18	50	22	3	0.369668246445498	3	211	1.86666666666667	78	0.358974358974359
263	6304	1	2004	19	20	67	24	3	0.444444444444444	3	240	2.52941176470588	106.666666666667	0.403125
264	64	2	1992	7	18	41.5	16	3	0.350081037277148	2	176.285714285714	1.7	61.7142857142857	0.413194444444444
265	64	1	1993	8	16	59	24.2	3	0.443759630200308	3	185.428571428571	2.67692307692308	82.2857142857143	0.422916666666667
266	65	2	1993	8	16	52.5	24.1	3	0.298096395301742	3	176.357142857143	2.18461538461538	52.5714285714286	0.540217391304348
267	6510	2	2006	4	14	31	16	3	0.356164383561644	1	127.75	1.36363636363636	45.5	0.32967032967033
268	66	2	1993	8	17	51.5	18.9	3	0.375921375921376	1	203.5	2.32857142857143	76.5	0.426143790849673
269	66	1	1995	10	17	51.5	19.5	3	0.36410635155096	2	193.428571428571	2.28571428571429	70.4285714285714	0.454361054766734
270	67	2	1992	7	17	44.5	19.5	3	0.402843601895735	3	180.857142857143	1.78571428571429	72.8571428571429	0.343137254901961
271	67	1	1993	8	18	42	18.8	3	0.387931034482759	3	182.285714285714	1.54666666666667	70.7142857142857	0.328080808080808
272	67	2	1994	9	17	46.5	18.5	3	0.401315789473684	3	184.571428571429	2.15384615384615	74.0714285714286	0.37801350048216
273	67	2	1995	10	13	38.1	22.5	3	0.304123711340206	3	180.142857142857	1.56	54.7857142857143	0.284745762711864
274	67	2	1996	11	16	35.5	18	3	0.290909090909091	3	192.5	1.34615384615385	56	0.3125
275	68	2	1993	8	16	45	19	3	0.386666666666667	1	171.428571428571	2	66.2857142857143	0.392241379310345
276	68	2	1994	9	16	40.5	16.5	3	0.36697247706422	2	186.857142857143	2	68.5714285714286	0.35
277	69	1	1993	8	19	46	21.3	3	0.422222222222222	3	173.571428571429	1.54375	73.2857142857143	0.337037037037037
278	69	1	1994	9	15	44	23	3	0.390378548895899	3	181.142857142857	1.90909090909091	70.7142857142857	0.296969696969697
279	6934	1	2005	4	17	36	15	4	0.333478639930253	1	163.857142857143	1.39285714285714	54.6428571428571	0.356862745098039
280	7	1	1992	18	18	58.5	24.5	3	0.360721442885772	3	213.857142857143	2.26666666666667	77.1428571428571	0.440740740740741
281	7	1	1993	19	18	58.5	22.5	3	0.407687028140014	3	208.142857142857	2.4	84.8571428571429	0.424242424242424
282	70	1	1992	7	16	58	27	3	0.416787264833575	3	197.428571428571	2.38461538461538	82.2857142857143	0.376736111111111
283	70	1	2005	20	19	58.5	26	3	0.395010395010395	3	240.5	2.03125	95	0.342105263157895
284	71	1	1992	7	15	48.5	23.5	3	0.384955752212389	3	161.428571428571	2.08333333333333	62.1428571428571	0.402298850574713
285	71	1	1993	8	17	48	21.8	3	0.414634146341463	3	184.5	1.87142857142857	76.5	0.342483660130719
286	7171	1	2006	4	14	32	16.5	3	0.322513089005236	1	136.428571428571	1.40909090909091	44	0.352272727272727
287	73	1	1994	9	18	53.5	22.5	4	0.496402877697842	3	238.285714285714	1.99489795918367	118.285714285714	0.236111111111111
288	73	1	1995	10	15	51	26	3	0.346820809248555	3	197.714285714286	2.08333333333333	68.5714285714286	0.364583333333333
289	74	2	1992	7	14	35	18	3	0.319391634980989	2	187.857142857143	1.54545454545455	60	0.283333333333333
290	75	2	1992	7	16	50.5	21.5	3	0.421052631578947	3	179.142857142857	2.23076923076923	75.4285714285714	0.384469696969697
291	76	2	1992	7	16	42.5	22	3	0.408903544929926	3	173.285714285714	1.57692307692308	70.8571428571429	0.289314516129032
292	77	1	1992	7	18	40.5	15.5	3	0.341968911917098	2	165.428571428571	1.66666666666667	56.5714285714286	0.441919191919192
293	78	1	1993	8	15	44	18.7	3	0.426666666666667	3	160.714285714286	2.10833333333333	68.5714285714286	0.368958333333333
294	78	1	1994	9	14	35.5	18	3	0.328778821520068	3	167.285714285714	1.75	55	0.318181818181818
295	7843	2	2005	19	13	44.5	28	3	0.33423019431988	3	185.833333333333	1.65	62.1111111111111	0.265652951699463
296	8	2	1993	20	16	53.5	22.8	3	0.315923566878981	2	224.285714285714	2.36153846153846	70.8571428571429	0.433266129032258
297	80	1	1992	7	13	38.5	20	3	0.364485981308411	2	152.857142857143	1.85	55.7142857142857	0.332051282051282
298	80	1	1993	8	16	49	20.8	3	0.369659982563208	3	163.857142857143	2.16923076923077	60.5714285714286	0.465566037735849
299	80	1	1994	9	12	44	23	3	0.368600682593857	3	167.428571428571	2.625	61.7142857142857	0.340277777777778
300	80	2	1995	10	16	44	22.5	4	0.393765381460213	3	174.142857142857	1.48901098901099	68.5714285714286	0.282291666666667
301	825	1	1999	10	15	51	26.5	3	0.388646288209607	3	190.833333333333	2.04166666666667	74.1666666666667	0.330337078651685
302	825	1	2000	11	16	59	26	3	0.417429919511518	3	200.166666666667	2.53846153846154	83.5555555555556	0.394946808510638
303	825	2	2002	13	17	50	23	3	0.362666666666667	3	208.333333333333	1.92857142857143	75.5555555555556	0.357352941176471
304	829	1	1996	11	19	54.5	25.5	3	0.398843930635838	3	205.4375	1.8125	81.9375	0.353928299008391
305	829	2	2010	25	20	50.5	19.5	3	0.345643939393939	3	234.666666666667	1.82352941176471	81.1111111111111	0.382191780821918
306	83	1	1992	7	15	37.5	18	3	0.372292418772563	1	158.285714285714	1.625	58.9285714285714	0.330909090909091
307	837	1	2006	36	18	54	22	2	0.350299401197605	3	222.666666666667	2.28888888888889	78	0.44017094017094
308	84	1	1992	7	16	49	22	3	0.36030534351145	3	187.142857142857	2.07692307692308	67.4285714285714	0.400423728813559
309	87	2	1994	9	14	47.5	24.5	4	0.358974358974359	3	195	2.01428571428571	70	0.287755102040816
310	88	1	1992	7	15	46	20.5	3	0.327669902912621	3	176.571428571429	2.125	57.8571428571429	0.440740740740741
311	89	2	1994	9	17	52	20.5	4	0.378753632547627	3	221.214285714286	2.21978021978022	83.7857142857143	0.344416027280477
312	89	2	1995	10	16	43.5	22	3	0.319036869826938	3	189.857142857143	1.65384615384615	60.5714285714286	0.354952830188679
313	9	1	1993	20	17	55	23.7	4	0.349315068493151	3	219	2.04387755102041	76.5	0.374042950513539
314	90	2	1992	7	15	38	17	3	0.376084860173578	3	148.142857142857	1.75	55.7142857142857	0.376923076923077
315	92	2	1994	9	12	47	25	3	0.36	3	157.142857142857	2.44444444444444	56.5714285714286	0.388888888888889
316	92	1	1995	10	15	42.5	21.5	3	0.377932232841008	3	164.428571428571	1.75	62.1428571428571	0.337931034482759
317	93	2	1992	7	16	42	20	3	0.33125	3	182.857142857143	1.69230769230769	60.5714285714286	0.363207547169811
318	94	2	1993	8	15	50.5	25.4	3	0.333333333333333	1	186.428571428571	2.09166666666667	62.1428571428571	0.403908045977012
319	95	2	1994	9	15	49.5	20.5	3	0.364238410596026	3	194.142857142857	2.63636363636364	70.7142857142857	0.41010101010101
320	96	2	2004	19	18	51.5	23	3	0.328964371423297	3	270.85	1.9	89.1	0.31986531986532
321	98	2	2006	21	19	54.5	25	3	0.443736730360934	3	235.5	1.84375	104.5	0.282296650717703
322	9852	2	2010	21	19	50.5	20.5	3	0.362745098039216	3	215.333333333333	1.875	78.1111111111111	0.384068278805121
323	9854	2	2010	25	14	43	26	3	0.337552742616034	3	184.333333333333	1.54545454545455	62.2222222222222	0.273214285714286
324	9862	2	2010	21	17	61	27	3	0.409441233140655	3	230.666666666667	2.42857142857143	94.4444444444444	0.36
325	9905	2	2010	25	19	54	22.5	3	0.345833333333333	3	253.333333333333	1.96875	87.6111111111111	0.359543436905517
